# Supplementary material for: Exploring the Causality Between Body Mass Index and Sepsis: A Two-Sample Mendelian Randomization Study
Source: Int J Public Health. 2023 May 2;68:1605548. doi: 10.3389/ijph.2023.1605548 (PMC10186272; doi:10.3389/ijph.2023.1605548)
Supplement: Supplementary file 1 [file Table2.XLSX]

## Sheet: Supplementary Table 2
SNP	effect_allele	other_allele	beta.exposure	beta.outcome	se.outcome	outcome	se.exposure	pval.outcome	pval.exposure	mr_keep	F_value
rs10009336	T	C	-0.014	0.0152845	0.0193133	sepsis	0.0022	0.6	2.19999e-10	TRUE	40.4959
rs1006896	C	A	-0.0234	0.00181453	0.0222863	sepsis	0.0027	0.5	5.50047e-18	TRUE	75.1111
rs10132280	A	C	-0.0223	0.0148168	0.0155447	sepsis	0.0018	0.53	5.60015e-35	TRUE	153.485
rs10169594	C	T	0.0121	0.00684075	0.0148043	sepsis	0.0018	0.62	1.99986e-11	TRUE	45.1883
rs10182181	G	A	0.0325	0.012526	0.0142013	sepsis	0.0016	0.18	6.70039e-90	TRUE	412.598
rs10192119	G	T	0.0166	-0.0342683	0.0194732	sepsis	0.0022	0.032	2.99985e-14	TRUE	56.9339
rs10197031	C	T	0.0166	0.00202887	0.0157392	sepsis	0.0019	0.83	1.9002e-18	TRUE	76.3324
rs10243319	C	T	-0.0107	0.0177595	0.0145318	sepsis	0.0018	0.0850002	1.2e-09	TRUE	35.3364
rs10247983	A	G	0.0201	0.0100701	0.0268687	sepsis	0.0033	0.68	1.7e-09	TRUE	37.0992
rs10248136	T	C	-0.0097	-0.00360904	0.0142381	sepsis	0.0017	0.760001	2e-08	TRUE	32.5571
rs10269783	A	G	0.0133	0.0106608	0.0145774	sepsis	0.0017	0.4	1.39991e-15	TRUE	61.2076
rs10408324	T	C	-0.0124	-0.0179948	0.0157074	sepsis	0.0019	0.29	9.49948e-11	TRUE	42.5928
rs10478110	C	A	0.01	-0.0324797	0.0143589	sepsis	0.0017	0.02	9.59997e-09	TRUE	34.6021
rs1048932	A	C	-0.016	-0.00963641	0.0144076	sepsis	0.0017	0.55	3.80014e-22	TRUE	88.5813
rs10492229	T	C	0.0142	-0.0154302	0.0167443	sepsis	0.0019	0.39	7.70016e-14	TRUE	55.856
rs10510419	T	G	-0.0177	0.00516388	0.0199925	sepsis	0.0023	0.96	2.19989e-14	TRUE	59.2231
rs10518694	A	C	0.0146	0.0488239	0.0202308	sepsis	0.0025	0.017	3.29997e-09	TRUE	34.1056
rs1064213	A	G	0.012	-0.00178153	0.0142052	sepsis	0.0017	0.84	2.39994e-12	TRUE	49.827
rs10733051	G	A	-0.0097	0.00132357	0.0142023	sepsis	0.0016	0.77	2.90001e-09	TRUE	36.7539
rs10742752	C	T	0.0124	0.0230519	0.0145693	sepsis	0.0017	0.0729995	1.10002e-13	TRUE	53.2042
rs10747488	A	C	-0.0123	0.000515563	0.0168892	sepsis	0.002	0.95	1.2e-09	TRUE	37.8225
rs10750215	T	G	0.0108	-0.00620291	0.0146345	sepsis	0.0017	0.88	1.29999e-10	TRUE	40.3599
rs1075901	C	T	0.0121	0.0113476	0.0143076	sepsis	0.0016	0.46	1.20005e-13	TRUE	57.1914
rs10768994	C	T	-0.0114	0.0134705	0.014359	sepsis	0.0017	0.31	6.4003e-12	TRUE	44.9689
rs10795422	G	A	0.0139	0.0230175	0.0153498	sepsis	0.0019	0.11	9.30037e-14	TRUE	53.5208
rs10811871	G	A	-0.0108	-0.0144311	0.0146266	sepsis	0.0018	0.3	1.6e-09	TRUE	36
rs10832778	G	C	0.0125	-0.00614176	0.0146427	sepsis	0.0017	0.649999	1.29987e-13	TRUE	54.0657
rs10858334	G	C	0.0143	0.0122741	0.0204157	sepsis	0.0026	0.53	2.69998e-08	TRUE	30.25
rs10867256	T	C	-0.0118	0.0153078	0.0142944	sepsis	0.0017	0.24	8.69961e-12	TRUE	48.1799
rs10878946	T	C	-0.0141	0.0133297	0.0158899	sepsis	0.0019	0.18	3.59998e-13	TRUE	55.072
rs10887578	C	G	0.0128	0.00458862	0.0142768	sepsis	0.0017	0.75	1.59993e-13	FALSE	56.692
rs10914462	G	A	-0.0112	0.0204161	0.0143696	sepsis	0.0017	0.12	1.5e-10	TRUE	43.4048
rs10915840	A	G	-0.0118	0.0205121	0.0160006	sepsis	0.0019	0.14	1.29999e-09	TRUE	38.5706
rs10920678	G	A	-0.0155	-0.00637393	0.014316	sepsis	0.0016	0.56	1.50003e-21	TRUE	93.8477
rs10938397	G	A	0.0324	-0.00326956	0.0143435	sepsis	0.0016	0.89	3.40017e-86	TRUE	410.062
rs10942267	G	A	-0.0156	-0.000814459	0.015245	sepsis	0.0019	0.86	3.90032e-17	TRUE	67.4127
rs10953740	G	A	-0.0153	-0.0293812	0.0142591	sepsis	0.0017	0.0560003	1e-18	TRUE	81
rs10962550	C	G	0.0182	0.0215223	0.0183831	sepsis	0.0022	0.27	6.20012e-16	TRUE	68.438
rs10968114	C	A	-0.0113	0.00570794	0.0142679	sepsis	0.0017	0.73	6.09958e-11	TRUE	44.1834
rs10971709	T	C	0.0132	0.0103408	0.0174564	sepsis	0.0021	0.5	6.19998e-10	TRUE	39.5102
rs10984756	G	C	0.0174	-0.0091054	0.0236977	sepsis	0.0029	0.67	1.09999e-09	TRUE	36
rs11030618	T	C	0.011	-0.00465696	0.0143372	sepsis	0.0017	0.86	2.39999e-10	TRUE	41.8685
rs11066188	A	G	-0.012	-0.00817288	0.0144361	sepsis	0.0017	0.53	8.10028e-13	TRUE	49.827
rs11084553	G	A	-0.021	0.0207984	0.0196338	sepsis	0.0024	0.16	1.80011e-18	TRUE	76.5625
rs11105839	A	T	-0.0109	-0.00230081	0.0147781	sepsis	0.0017	0.99	1.09999e-10	TRUE	41.1107
rs11115176	C	T	-0.0121	0.0178961	0.0167144	sepsis	0.0019	0.28	2e-10	TRUE	40.5568
rs11118308	G	A	-0.0101	0.0269907	0.0142573	sepsis	0.0016	0.13	4.79999e-10	TRUE	39.8477
rs1112613	A	G	-0.0133	-0.0151268	0.018456	sepsis	0.0023	0.53	3.40001e-09	TRUE	33.4386
rs11150911	C	A	-0.0133	-0.00311316	0.0158697	sepsis	0.0018	0.73	4.70002e-13	TRUE	54.5957
rs11165643	T	C	0.0206	0.0121183	0.0144238	sepsis	0.0017	0.26	1.39991e-35	TRUE	146.837
rs11170468	C	A	-0.0123	-0.019345	0.0167901	sepsis	0.0019	0.22	1.89998e-10	TRUE	41.9086
rs11173522	A	C	0.0128	0.00391857	0.017302	sepsis	0.0021	0.89	1.09999e-09	TRUE	37.1519
rs11185111	A	G	-0.0129	-0.016637	0.0156861	sepsis	0.0019	0.43	7.70016e-12	TRUE	46.097
rs11251352	G	A	0.0109	0.0279137	0.0145194	sepsis	0.0018	0.032	7.00003e-10	TRUE	36.6698
rs1144387	C	G	0.0098	0.0239428	0.0143505	sepsis	0.0017	0.13	1.6e-08	FALSE	33.2318
rs11496125	T	C	0.0169	-0.00312414	0.0144312	sepsis	0.0017	0.6	2.99985e-22	TRUE	98.827
rs11505821	T	A	0.0311	0.017831	0.0286811	sepsis	0.0035	0.52	2.70023e-19	TRUE	78.9559
rs11538	G	A	0.0135	0.00459076	0.018776	sepsis	0.0023	0.5	3.29997e-09	TRUE	34.4518
rs1158805	A	C	-0.0137	0.0115203	0.0146762	sepsis	0.0018	0.35	1.20005e-14	TRUE	57.929
rs11609659	C	T	-0.0154	-0.00685324	0.016644	sepsis	0.002	0.74	2.19989e-14	TRUE	59.29
rs11611246	T	G	0.024	0.0213989	0.0173625	sepsis	0.002	0.15	5.00035e-32	TRUE	144
rs11615578	T	C	0.013	0.0225873	0.016337	sepsis	0.002	0.14	8.10028e-11	TRUE	42.25
rs11656076	A	G	-0.0142	-0.0388673	0.0169889	sepsis	0.0021	0.0140001	5.60015e-12	TRUE	45.7234
rs11672660	T	C	-0.034	-0.00502157	0.0179015	sepsis	0.0021	0.56	1.69981e-60	TRUE	262.132
rs11713193	A	G	0.0239	0.0243501	0.0141906	sepsis	0.0017	0.051	2.39994e-44	TRUE	197.651
rs11736228	T	A	-0.0139	-0.0408476	0.01635	sepsis	0.002	0.00809991	4.10015e-12	TRUE	48.3025
rs11738695	A	C	0.0097	-0.0245805	0.0144111	sepsis	0.0017	0.0530005	2e-08	TRUE	32.5571
rs11739877	T	C	0.0117	0.00595456	0.014636	sepsis	0.0018	0.630001	6.59933e-11	TRUE	42.25
rs11781699	C	T	0.0132	-0.0022745	0.0183547	sepsis	0.0021	1	3.09999e-10	TRUE	39.5102
rs11855853	T	C	-0.0145	0.00586968	0.0160645	sepsis	0.002	0.87	2.39994e-13	TRUE	52.5625
rs1187352	C	T	0.0119	-0.0209523	0.0149317	sepsis	0.0018	0.23	6.00067e-11	TRUE	43.7068
rs11880870	G	A	-0.0189	-0.0198093	0.0141941	sepsis	0.0017	0.13	1e-28	TRUE	123.602
rs11889536	G	A	-0.0189	-0.0032574	0.0197238	sepsis	0.0024	0.93	6.4003e-15	TRUE	62.0156
rs11908637	A	G	-0.012	0.0281969	0.0167413	sepsis	0.0021	0.0739997	4.90004e-09	TRUE	32.6531
rs11945861	A	G	-0.0148	0.011605	0.0167745	sepsis	0.002	0.43	5.00035e-13	TRUE	54.76
rs11951673	T	C	-0.0123	-0.00452695	0.0145012	sepsis	0.0017	0.760001	1.10002e-13	TRUE	52.3495
rs12033257	G	A	-0.0146	0.013469	0.0147158	sepsis	0.0018	0.31	2.39994e-15	TRUE	65.7901
rs12041258	C	T	-0.0146	-0.0189209	0.0169228	sepsis	0.002	0.3	9.49948e-13	TRUE	53.29
rs12044597	G	A	0.0143	-0.00356463	0.0142009	sepsis	0.0016	0.86	1.69981e-18	TRUE	79.8789
rs12049202	T	C	0.024	0.0245786	0.0178192	sepsis	0.0022	0.1	1e-28	TRUE	119.008
rs12098284	T	C	0.0178	-0.00979256	0.021531	sepsis	0.0026	0.59	1.80011e-11	TRUE	46.8698
rs12150665	C	T	-0.0162	-0.0152616	0.0144241	sepsis	0.0017	0.35	1.59993e-22	TRUE	90.8097
rs1218822	A	G	0.0168	-0.0102945	0.0150067	sepsis	0.0017	0.33	1.9002e-22	TRUE	97.6609
rs12299814	A	C	-0.0157	0.0117107	0.0165378	sepsis	0.002	0.450001	5.19996e-15	TRUE	61.6225
rs12328930	C	T	0.0098	0.0222584	0.014399	sepsis	0.0017	0.0909997	1.79999e-08	TRUE	33.2318
rs12334877	A	G	-0.0144	0.00187786	0.0180187	sepsis	0.0022	0.92	7.70016e-11	TRUE	42.843
rs12364470	G	T	0.0178	-0.00048155	0.0191366	sepsis	0.0022	0.8	1.10002e-15	TRUE	65.4628
rs12369179	T	C	-0.0359	0.00204664	0.0247937	sepsis	0.0031	0.709999	2.49977e-31	TRUE	134.111
rs12416812	A	G	0.0111	0.0109859	0.0141729	sepsis	0.0016	0.34	6.09958e-12	TRUE	48.1289
rs1241986	A	G	-0.0139	0.0541232	0.019942	sepsis	0.0024	0.00729995	1.09999e-08	TRUE	33.5434
rs12422552	C	G	-0.0134	-0.0123243	0.0160757	sepsis	0.002	0.36	1.59993e-11	TRUE	44.89
rs12429545	A	G	0.0316	0.00604378	0.0213222	sepsis	0.0025	0.93	9.60064e-38	TRUE	159.77
rs12448257	A	G	0.0184	0.0143357	0.0173674	sepsis	0.002	0.39	8.10028e-20	TRUE	84.64
rs12546578	A	T	0.0146	0.0253145	0.0161303	sepsis	0.002	0.12	1e-13	TRUE	53.29
rs12564992	G	A	0.0196	0.0294624	0.0225987	sepsis	0.0026	0.2	5.30029e-14	TRUE	56.8284
rs12593036	G	A	-0.0154	-0.000810609	0.015478	sepsis	0.0019	0.94	3.80014e-16	TRUE	65.6953
rs12602912	T	C	0.0176	-0.00165495	0.0178993	sepsis	0.0021	0.96	9.8992e-18	TRUE	70.2404
rs1260326	C	T	0.0105	0.013271	0.0144951	sepsis	0.0017	0.26	3.89996e-10	TRUE	38.1488
rs12629015	G	A	-0.0135	0.00475658	0.0188278	sepsis	0.0023	0.83	2.1e-09	TRUE	34.4518
rs1266874	G	A	0.014	0.00284494	0.0148817	sepsis	0.0018	0.89	9.79941e-15	TRUE	60.4938
rs12675063	T	A	0.0156	0.00661869	0.0221337	sepsis	0.0026	0.649999	1.29999e-09	TRUE	36
rs1268065	A	G	-0.0102	0.009589	0.014286	sepsis	0.0017	0.7	1e-09	TRUE	36
rs12680842	G	A	-0.0133	-0.0464107	0.0152658	sepsis	0.0018	0.000909997	4.40048e-14	TRUE	54.5957
rs12718572	T	C	-0.0117	0.0131945	0.0145155	sepsis	0.0018	0.41	2.99985e-11	TRUE	42.25
rs12762034	C	T	0.024	0.00801435	0.0266209	sepsis	0.0032	0.69	7.29962e-14	TRUE	56.25
rs12779328	T	C	0.0105	0.0128165	0.0157522	sepsis	0.0019	0.39	4.49997e-08	TRUE	30.5402
rs1285997	G	C	0.0142	-0.000284613	0.0156605	sepsis	0.0019	0.92	1.20005e-13	TRUE	55.856
rs12888545	G	A	0.0136	0.011072	0.0163884	sepsis	0.002	0.41	9.09913e-12	TRUE	46.24
rs12888955	A	G	-0.0178	0.000563774	0.0149266	sepsis	0.0018	0.77	1.39991e-22	TRUE	97.7901
rs12905439	G	C	-0.0118	-0.018775	0.0148376	sepsis	0.0018	0.24	1.40001e-10	TRUE	42.9753
rs12914489	A	G	0.0165	-0.013584	0.0230278	sepsis	0.0026	0.53	3.79997e-10	TRUE	40.2737
rs12922346	C	G	0.0136	0.000888842	0.0161543	sepsis	0.002	0.96	1e-11	TRUE	46.24
rs12933482	G	A	0.0186	-0.02325	0.0231648	sepsis	0.0028	0.3	4.90004e-11	TRUE	44.1276
rs12936083	G	A	0.0139	-0.00263875	0.0152417	sepsis	0.0019	0.59	4.10015e-13	TRUE	53.5208
rs12939549	G	A	-0.018	-0.00024184	0.0142815	sepsis	0.0016	0.89	2.70023e-28	TRUE	126.562
rs1296328	C	A	-0.0179	0.00190831	0.0143595	sepsis	0.0018	0.8	4.90004e-24	TRUE	98.892
rs12981256	A	G	0.0142	0.0281126	0.0143061	sepsis	0.0018	0.0449997	1.10002e-15	TRUE	62.2346
rs13021737	G	A	0.0574	0.0355525	0.0187959	sepsis	0.0021	0.0549997	7.49894e-157	TRUE	747.111
rs13047416	G	C	-0.0154	-0.000433671	0.0146747	sepsis	0.0018	0.780001	2.19989e-17	TRUE	73.1975
rs13069244	A	G	0.0187	0.017348	0.0271495	sepsis	0.0032	0.41	2.99999e-09	TRUE	34.1494
rs13107325	T	C	0.047	0.00693109	0.0269745	sepsis	0.0032	0.64	1.10002e-47	TRUE	215.723
rs13110266	A	G	-0.0117	0.00131387	0.0144216	sepsis	0.0017	0.97	1.9002e-12	TRUE	47.3668
rs13132853	G	A	-0.0142	-0.00837075	0.0148533	sepsis	0.0018	0.92	4.70002e-15	TRUE	62.2346
rs13147390	C	T	0.0103	-0.00439644	0.0147594	sepsis	0.0018	0.89	1e-08	TRUE	32.7438
rs13174863	G	A	0.0192	0.0340428	0.0201277	sepsis	0.0023	0.12	2.90001e-16	TRUE	69.6862
rs13184896	T	G	-0.0133	-0.0290488	0.0143131	sepsis	0.0016	0.0580003	3.29989e-16	TRUE	69.0977
rs13191362	G	A	-0.0236	-0.00191737	0.02157	sepsis	0.0025	0.99	5.90065e-21	TRUE	89.1136
rs1320903	A	G	0.0216	-0.015098	0.0152261	sepsis	0.0018	0.5	9.20026e-32	TRUE	144
rs1321432	C	A	0.0201	0.0117536	0.0147366	sepsis	0.0018	0.54	3.50026e-29	TRUE	124.694
rs13240600	G	A	-0.0204	-0.00869619	0.0196174	sepsis	0.0024	0.58	3.50026e-17	TRUE	72.25
rs13250058	T	G	0.0112	-0.00684178	0.015301	sepsis	0.0018	0.58	2.90001e-10	TRUE	38.716
rs13263601	C	A	0.0154	0.0309205	0.0148678	sepsis	0.0018	0.0269998	2.19989e-17	TRUE	73.1975
rs1327259	G	A	-0.0155	-0.00850122	0.014611	sepsis	0.0018	0.33	1.69981e-18	TRUE	74.1512
rs13287131	C	T	0.0123	0.0303355	0.016278	sepsis	0.002	0.0769999	6.80002e-10	TRUE	37.8225
rs1330052	G	C	0.0132	0.0139724	0.0148001	sepsis	0.0018	0.31	1.50003e-13	TRUE	53.7778
rs13329567	T	C	-0.0293	0.00268768	0.0170049	sepsis	0.002	0.79	1e-50	TRUE	214.623
rs1365466	T	C	-0.0137	0.0244347	0.0162841	sepsis	0.0019	0.0840001	3.29989e-13	TRUE	51.9917
rs1371108	A	C	0.0119	-0.00465868	0.0152544	sepsis	0.0018	0.56	8.99912e-11	TRUE	43.7068
rs138289	T	A	-0.0103	0.0182329	0.0142354	sepsis	0.0017	0.31	3.29997e-09	FALSE	36.7093
rs1409818	T	C	0.0201	0.0154611	0.0235888	sepsis	0.0029	0.55	2.49977e-12	TRUE	48.0392
rs1412235	C	G	0.0246	-0.00545786	0.0151583	sepsis	0.0017	0.92	6.00067e-45	TRUE	209.398
rs1421334	C	A	-0.0125	-0.0198664	0.014332	sepsis	0.0018	0.2	1e-12	TRUE	48.2253
rs1430387	C	T	-0.0114	-0.00656159	0.014413	sepsis	0.0017	0.53	5.79963e-11	TRUE	44.9689
rs1431659	G	A	-0.0196	-0.011517	0.0160281	sepsis	0.0019	0.35	6.00067e-24	TRUE	106.416
rs1436344	C	G	0.0141	0.0151706	0.0143992	sepsis	0.0017	0.31	4.10015e-16	TRUE	68.7924
rs1445652	A	G	0.0123	0.0236336	0.0183976	sepsis	0.0022	0.2	4.30002e-08	TRUE	31.2583
rs1452075	T	C	0.0141	0.00773309	0.0160581	sepsis	0.0018	0.649999	1.29987e-14	TRUE	61.3611
rs1454687	G	C	-0.0202	-0.00723411	0.0141968	sepsis	0.0017	0.67	5.19996e-32	FALSE	141.19
rs1465900	C	A	-0.0125	0.0075989	0.0174273	sepsis	0.002	0.649999	4.79999e-10	TRUE	39.0625
rs1472169	T	C	-0.0139	0.0138306	0.0145202	sepsis	0.0018	0.27	2.80027e-15	TRUE	59.6327
rs1476322	A	G	0.0101	0.0117568	0.0142548	sepsis	0.0017	0.35	5e-09	TRUE	35.2976
rs1477199	G	A	0.0228	-0.0235637	0.0206644	sepsis	0.0024	0.11	9.3994e-22	TRUE	90.25
rs1492767	T	C	0.0094	0.0279437	0.0141719	sepsis	0.0016	0.0269998	1e-08	TRUE	34.5156
rs1503526	C	T	0.014	0.0213321	0.0142	sepsis	0.0017	0.15	5.50047e-17	TRUE	67.8201
rs1521527	C	G	-0.0121	0.00525799	0.0143042	sepsis	0.0017	0.61	3.10027e-12	FALSE	50.6609
rs1522569	G	T	-0.0164	0.00870258	0.0183332	sepsis	0.0022	0.7	2.90001e-13	TRUE	55.5702
rs1528435	T	C	0.0164	-0.00298724	0.0146446	sepsis	0.0017	0.81	9.09913e-23	TRUE	93.0657
rs1535660	C	T	-0.0147	-0.0499295	0.0206232	sepsis	0.0025	0.00990011	5.19996e-09	TRUE	34.5744
rs1538247	C	T	0.0108	-0.000535513	0.0154381	sepsis	0.0019	0.98	1e-08	TRUE	32.3102
rs1552893	G	A	-0.0126	-0.0106294	0.0159362	sepsis	0.0019	0.39	8.10028e-11	TRUE	43.9778
rs156201	C	G	0.0123	0.00598565	0.0164468	sepsis	0.002	0.77	5.80003e-10	TRUE	37.8225
rs1624134	C	G	0.0101	-0.00628266	0.0145247	sepsis	0.0018	0.61	1.09999e-08	TRUE	31.4846
rs1656377	C	T	0.0099	-0.0222522	0.0144069	sepsis	0.0017	0.18	1.6e-08	TRUE	33.9135
rs1681740	C	A	-0.0115	0.019915	0.0146167	sepsis	0.0018	0.13	1.09999e-10	TRUE	40.8179
rs16849710	G	A	-0.0116	-0.0147087	0.0142946	sepsis	0.0018	0.32	6.00067e-11	TRUE	41.5309
rs16851483	T	G	0.0369	-0.00906229	0.0285655	sepsis	0.0035	0.89	3.19963e-26	TRUE	111.152
rs16871902	A	G	0.0125	-0.0146059	0.0141928	sepsis	0.0017	0.19	4.60045e-13	TRUE	54.0657
rs16903285	C	T	0.0331	0.0195899	0.0211274	sepsis	0.0026	0.37	7.59976e-38	TRUE	162.072
rs16953563	A	G	-0.0134	-0.00379647	0.0163695	sepsis	0.002	0.59	1.50003e-11	TRUE	44.89
rs17001561	A	G	0.0151	0.0332939	0.0198228	sepsis	0.0023	0.13	3.80014e-11	TRUE	43.1021
rs17014375	G	T	0.0172	0.0102274	0.0209655	sepsis	0.0025	0.649999	1.10002e-11	TRUE	47.3344
rs17033117	T	C	0.0137	0.00439191	0.0185536	sepsis	0.0022	0.94	8.9e-10	TRUE	38.7789
rs17056301	C	T	0.0118	0.00919406	0.0163036	sepsis	0.002	0.719999	2.39999e-09	TRUE	34.81
rs17113297	T	C	0.0166	0.0214108	0.0172043	sepsis	0.0021	0.17	2.09991e-15	TRUE	62.4853
rs17119937	C	T	0.0212	-0.019765	0.0287451	sepsis	0.0036	0.7	5.60003e-09	TRUE	34.679
rs17203016	G	A	0.015	0.020031	0.0177679	sepsis	0.002	0.1	2.09991e-13	TRUE	56.25
rs17207196	T	C	-0.0221	-0.0122587	0.0143768	sepsis	0.0018	0.4	2.09991e-35	TRUE	150.744
rs17238110	G	A	-0.0353	-0.0882652	0.04779	sepsis	0.005	0.0589997	1.99986e-12	TRUE	49.8436
rs17311369	T	C	-0.0104	-0.00235255	0.015304	sepsis	0.0019	0.719999	3.09999e-08	TRUE	29.9612
rs17399237	C	T	-0.0129	-0.0346526	0.014307	sepsis	0.0017	0.0129999	6.70039e-14	TRUE	57.5813
rs17405819	C	T	-0.0215	0.0228144	0.0155268	sepsis	0.0018	0.15	4.30031e-33	TRUE	142.67
rs17424296	A	G	-0.0108	0.0077949	0.0147297	sepsis	0.0018	0.32	2.39999e-09	TRUE	36
rs17425707	C	T	0.0167	0.0491898	0.0232062	sepsis	0.0028	0.04	4.39997e-09	TRUE	35.5727
rs17446257	A	G	0.0153	0.00900314	0.0212304	sepsis	0.0026	0.630001	2.90001e-09	TRUE	34.6287
rs17499593	G	C	0.0125	-0.0077097	0.0179054	sepsis	0.0022	0.55	1.09999e-08	TRUE	32.2831
rs17513613	C	T	0.0186	0.0172517	0.0151623	sepsis	0.0018	0.2	3.59998e-26	TRUE	106.778
rs175165	G	T	-0.0103	-0.00801962	0.0145277	sepsis	0.0018	0.85	5.19996e-09	TRUE	32.7438
rs17535749	A	G	0.015	0.0230702	0.0229351	sepsis	0.0027	0.25	2.5e-08	TRUE	30.8642
rs17551974	A	C	-0.0141	0.00818864	0.0182484	sepsis	0.0022	0.55	1.89998e-10	TRUE	41.0764
rs17636031	C	T	0.016	0.0188235	0.0156855	sepsis	0.0019	0.21	1.20005e-17	TRUE	70.9141
rs17663412	A	C	0.0157	0.024355	0.0220902	sepsis	0.0027	0.22	6.1e-09	TRUE	33.8121
rs17710386	C	T	0.0126	-0.0102147	0.0153026	sepsis	0.0018	0.29	1e-12	TRUE	49
rs17724992	G	A	-0.0183	0.026975	0.0160603	sepsis	0.0019	0.08	1e-22	TRUE	92.7673
rs17789218	C	T	0.013	0.0305632	0.0164939	sepsis	0.0019	0.14	7.39946e-12	TRUE	46.8144
rs17806379	T	C	-0.0258	-0.0521632	0.0183884	sepsis	0.0022	0.00899995	1.50003e-30	TRUE	137.529
rs1784460	A	T	0.0132	0.00621172	0.0144672	sepsis	0.0018	0.630001	8.99912e-14	TRUE	53.7778
rs1804528	A	G	0.0109	0.0188973	0.0147811	sepsis	0.002	0.12	2.99999e-08	TRUE	29.7025
rs1830074	C	T	0.0115	0.0137057	0.0155275	sepsis	0.0019	0.37	1.40001e-09	TRUE	36.6343
rs1836303	G	A	0.0116	0.015288	0.0145237	sepsis	0.0018	0.28	5.30029e-11	TRUE	41.5309
rs1843328	A	C	-0.0099	-0.00686452	0.0142571	sepsis	0.0017	0.59	7.90005e-09	TRUE	33.9135
rs1863652	A	G	-0.0115	-0.0170774	0.0148721	sepsis	0.0018	0.28	1.40001e-10	TRUE	40.8179
rs1884389	T	C	-0.0103	-0.00920935	0.0143526	sepsis	0.0017	0.48	4e-09	TRUE	36.7093
rs1885728	A	G	0.0108	0.0153302	0.015329	sepsis	0.0019	0.21	1e-08	TRUE	32.3102
rs1891216	G	T	0.0107	-0.0190046	0.0147195	sepsis	0.0018	0.16	2.39999e-09	TRUE	35.3364
rs1896767	A	G	-0.0109	0.0207275	0.0142456	sepsis	0.0017	0.18	2.39999e-10	TRUE	41.1107
rs189843	C	G	-0.0098	-0.0136106	0.0143314	sepsis	0.0017	0.32	1.7e-08	FALSE	33.2318
rs1927790	C	T	0.0148	-0.00639756	0.0144142	sepsis	0.0016	0.68	1.80011e-19	TRUE	85.5625
rs1928295	C	T	-0.0141	-0.00781779	0.0143117	sepsis	0.0016	0.46	5.40008e-18	TRUE	77.6602
rs1937683	T	C	0.0109	0.0226002	0.0150727	sepsis	0.0018	0.16	3.2e-09	TRUE	36.6698
rs1948080	G	T	-0.0137	0.00666269	0.0146409	sepsis	0.0018	0.73	1.10002e-14	TRUE	57.929
rs1982441	T	G	0.0175	-0.00852499	0.0211247	sepsis	0.0026	0.47	7.00003e-12	TRUE	45.3033
rs1982725	T	C	0.0097	0.00731545	0.0142872	sepsis	0.0017	0.48	3.29997e-08	TRUE	32.5571
rs1993709	G	A	0.0331	0.0175016	0.0178696	sepsis	0.0021	0.83	1.9002e-57	TRUE	248.438
rs199783965	T	C	0.0156	0.0140682	0.014927	sepsis	0.0018	0.43	6.4998e-18	TRUE	75.1111
rs2007231	T	C	-0.0104	0.00576793	0.014825	sepsis	0.0018	0.73	5.19996e-09	TRUE	33.3827
rs200810	C	T	-0.0136	-0.020039	0.014673	sepsis	0.0017	0.24	5.50047e-16	TRUE	64
rs2009416	T	C	-0.0121	-0.0223494	0.0148006	sepsis	0.0018	0.12	1.10002e-11	TRUE	45.1883
rs202240867	T	C	-0.0121	0.0068387	0.0149838	sepsis	0.0018	0.62	3.29989e-11	TRUE	45.1883
rs2033529	G	A	0.0205	-0.00729746	0.015724	sepsis	0.0018	0.649999	1.9002e-30	TRUE	129.707
rs2051559	C	T	0.0176	0.0243086	0.0209937	sepsis	0.0026	0.19	5.00035e-12	TRUE	45.8225
rs2065418	G	T	-0.0166	-0.0197763	0.0147701	sepsis	0.0018	0.23	3.59998e-20	TRUE	85.0494
rs208015	C	T	-0.0356	0.0235409	0.028143	sepsis	0.0034	0.27	1.39991e-25	TRUE	109.633
rs2124499	C	G	-0.0123	0.000304481	0.0147237	sepsis	0.0017	0.97	3.40017e-13	TRUE	52.3495
rs2143253	A	G	-0.0188	-0.00904196	0.0214137	sepsis	0.0026	0.53	1.10002e-12	TRUE	52.284
rs215634	G	A	-0.0152	-0.0120656	0.0146057	sepsis	0.0018	0.42	2.60016e-17	TRUE	71.3086
rs2162524	C	T	0.0155	0.0141196	0.0152014	sepsis	0.0018	0.39	4.10015e-17	TRUE	74.1512
rs2163188	C	G	0.0131	-0.0215203	0.0142044	sepsis	0.0017	0.19	1.99986e-14	FALSE	59.3806
rs2174307	C	G	0.0121	0.00416221	0.0143827	sepsis	0.0017	0.84	4.90004e-12	TRUE	50.6609
rs217671	G	A	0.0144	0.0103485	0.0159481	sepsis	0.0019	0.35	1.29987e-13	TRUE	57.4404
rs2228213	A	G	-0.0139	0.00949834	0.0149082	sepsis	0.0017	0.59	4.60045e-16	TRUE	66.8547
rs2235564	T	C	0.0131	0.0122353	0.0149895	sepsis	0.0018	0.44	3.69999e-13	TRUE	52.966
rs2246012	C	T	0.0158	0.0426358	0.0190628	sepsis	0.0022	0.0219999	3.10027e-13	TRUE	51.5785
rs226000	T	C	0.0119	0.0216453	0.0188649	sepsis	0.0022	0.16	3.59998e-08	TRUE	29.2583
rs2283093	T	C	0.0127	0.0246082	0.0176389	sepsis	0.0021	0.2	3.09999e-09	TRUE	36.5737
rs2284746	G	C	-0.0104	0.0121571	0.0141888	sepsis	0.0017	0.34	1.40001e-09	FALSE	37.4256
rs2285178	C	T	0.0112	-0.0104608	0.0154689	sepsis	0.0019	0.37	9.40005e-09	TRUE	34.7479
rs2306537	G	A	0.0133	-0.0156753	0.0153698	sepsis	0.0019	0.28	8.69961e-13	TRUE	49
rs2307111	C	T	-0.0265	-0.00367144	0.014525	sepsis	0.0016	0.62	1.59993e-58	TRUE	274.316
rs2317299	C	T	-0.0106	-0.0111972	0.0143539	sepsis	0.0017	0.48	1.29999e-09	TRUE	38.8789
rs2325036	C	A	-0.0181	0.0218703	0.0146651	sepsis	0.0017	0.11	3.59998e-27	TRUE	113.36
rs2357760	A	G	0.0145	-0.00990727	0.0152335	sepsis	0.0017	0.62	6.79986e-17	TRUE	72.7509
rs2361988	C	T	-0.0155	0.00500437	0.0162449	sepsis	0.002	0.62	5.19996e-15	TRUE	60.0625
rs2365389	T	C	-0.0174	-0.0177618	0.014473	sepsis	0.0017	0.19	1.29987e-25	TRUE	104.761
rs2367112	G	T	-0.0119	-0.0164983	0.0141953	sepsis	0.0016	0.37	2.29985e-13	TRUE	55.3164
rs2411182	A	G	0.0123	-0.0023304	0.0155238	sepsis	0.0019	0.95	7.70016e-11	TRUE	41.9086
rs2423668	C	T	-0.0105	0.00916008	0.0142676	sepsis	0.0019	0.42	2.80001e-08	TRUE	30.5402
rs2425840	C	A	0.0119	0.0220876	0.0144548	sepsis	0.0018	0.12	1.59993e-11	TRUE	43.7068
rs2429150	C	A	0.0111	-0.019215	0.0144999	sepsis	0.0018	0.12	2.69998e-10	TRUE	38.0278
rs2479958	G	A	-0.0154	-0.0156683	0.0143587	sepsis	0.0018	0.32	1.50003e-17	TRUE	73.1975
rs2481665	C	T	-0.0161	0.0274259	0.0142756	sepsis	0.0016	0.1	7.19946e-23	TRUE	101.254
rs2543132	C	G	0.0146	-0.00545861	0.0182266	sepsis	0.0022	0.94	5.00035e-11	TRUE	44.0413
rs2600226	T	C	-0.0116	-0.0162239	0.0152552	sepsis	0.0019	0.24	3.69999e-10	TRUE	37.2742
rs2605603	A	G	-0.0103	0.00384665	0.0142263	sepsis	0.0016	0.8	2.5e-10	TRUE	41.4414
rs2608703	A	C	0.0142	-0.0226318	0.0142458	sepsis	0.0017	0.17	1.9002e-16	TRUE	69.7716
rs262130	T	C	0.0127	0.00941211	0.0181375	sepsis	0.0023	0.62	1.79999e-08	TRUE	30.4896
rs2643452	A	T	0.0136	-0.00777994	0.0142422	sepsis	0.0017	0.37	4.70002e-15	FALSE	64
rs2693826	A	G	-0.0137	-0.0254442	0.0143079	sepsis	0.0017	0.0309999	1.99986e-15	TRUE	64.9446
rs2694047	G	A	0.0188	0.0110492	0.0164726	sepsis	0.002	0.4	3.90032e-21	TRUE	88.36
rs273504	G	A	0.0153	0.020664	0.0143633	sepsis	0.0018	0.11	4.40048e-18	TRUE	72.25
rs2744974	T	C	0.0249	0.0391153	0.0151082	sepsis	0.0018	0.025	1.39991e-45	TRUE	191.361
rs2791653	G	A	-0.0141	-0.0157305	0.0167112	sepsis	0.0019	0.52	1.29987e-13	TRUE	55.072
rs2820311	G	A	0.0235	-0.00201669	0.0150096	sepsis	0.0018	0.73	4.10015e-38	TRUE	170.448
rs2832283	A	G	0.0115	0.00112945	0.0173271	sepsis	0.002	0.84	5.80003e-09	TRUE	33.0625
rs2836964	C	T	-0.011	0.00107222	0.0147048	sepsis	0.0018	0.96	1.29999e-09	TRUE	37.3457
rs2861683	C	A	-0.0144	-0.00889206	0.0143839	sepsis	0.0017	0.68	1.29987e-16	TRUE	71.7509
rs2868975	A	G	-0.0143	-0.00395393	0.0186	sepsis	0.0023	0.709999	2.19999e-10	TRUE	38.656
rs287104	A	G	0.0115	0.025805	0.0149239	sepsis	0.0017	0.13	4.40048e-11	TRUE	45.7612
rs2875762	C	G	0.0139	0.0259461	0.0166119	sepsis	0.002	0.12	1.20005e-11	TRUE	48.3025
rs2907948	A	G	-0.0141	-0.0175773	0.0164411	sepsis	0.0019	0.35	1.29987e-13	TRUE	55.072
rs2931434	T	C	-0.0104	-0.0233915	0.0150543	sepsis	0.0018	0.14	1.40001e-08	TRUE	33.3827
rs2943465	C	T	0.0248	-0.0244823	0.0323728	sepsis	0.0039	0.630001	2e-10	TRUE	40.4366
rs294704	T	G	-0.0113	0.03738	0.0158409	sepsis	0.0019	0.0259998	4e-09	TRUE	35.3712
rs3007105	T	C	0.0142	0.00200956	0.0143899	sepsis	0.0017	0.79	1.10002e-17	TRUE	69.7716
rs326896	T	C	-0.0128	0.00969523	0.0145084	sepsis	0.0018	0.54	2.80027e-13	TRUE	50.5679
rs331966	C	A	0.0112	-0.0126604	0.0146812	sepsis	0.0018	0.6	3.2e-10	TRUE	38.716
rs33500	T	C	-0.0167	0.00285753	0.0183678	sepsis	0.0022	0.5	4.30031e-14	TRUE	57.6219
rs339991	G	A	0.0124	-3.14128e-05	0.0143541	sepsis	0.0018	0.93	1.20005e-12	TRUE	47.4568
rs349088	A	C	-0.0128	0.0134981	0.0142483	sepsis	0.0017	0.31	1.80011e-13	TRUE	56.692
rs355777	C	G	0.0153	0.00850569	0.0144765	sepsis	0.0017	0.57	1.39991e-18	TRUE	81
rs3731695	C	T	0.0116	-0.00392553	0.0142601	sepsis	0.0016	0.81	7.89951e-13	TRUE	52.5625
rs3732084	C	T	0.0107	0.0124432	0.0146174	sepsis	0.0018	0.37	1.09999e-09	TRUE	35.3364
rs3736485	G	A	-0.0134	0.0261833	0.0142914	sepsis	0.0016	0.061	2.49977e-16	TRUE	70.1406
rs3749897	T	C	0.0122	-0.0083288	0.0144004	sepsis	0.0018	0.39	8.4004e-12	TRUE	45.9383
rs3754963	T	A	-0.0123	-0.00472559	0.0162844	sepsis	0.002	0.68	3.29997e-10	TRUE	37.8225
rs3764835	A	G	-0.0141	0.00803971	0.0197737	sepsis	0.0024	0.77	3.09999e-09	TRUE	34.5156
rs3772882	A	C	0.0127	0.0127264	0.0146693	sepsis	0.0018	0.32	6.59933e-13	TRUE	49.7809
rs3800229	T	G	0.0175	0.00936387	0.0157493	sepsis	0.0018	0.62	1.39991e-22	TRUE	94.5216
rs3800637	C	T	0.0115	0.0166597	0.015122	sepsis	0.0018	0.3	5.1e-10	TRUE	40.8179
rs3806114	A	G	-0.0113	-0.00286523	0.0152443	sepsis	0.0018	0.48	3.40001e-10	TRUE	39.4105
rs3806572	A	G	-0.0145	0.0173646	0.0156565	sepsis	0.0019	0.2	1.59993e-14	TRUE	58.241
rs3807645	A	G	-0.0166	0.00650095	0.0171164	sepsis	0.0021	0.649999	2.39994e-15	TRUE	62.4853
rs380857	A	C	-0.0151	0.00376684	0.0223459	sepsis	0.0027	0.95	3.59998e-08	TRUE	31.2771
rs3814883	T	C	0.0232	0.0179511	0.0142422	sepsis	0.0017	0.0879995	1.10002e-40	TRUE	186.242
rs3828783	A	G	-0.0165	-0.0117206	0.0183977	sepsis	0.0021	0.5	5.60015e-15	TRUE	61.7347
rs3829849	T	C	0.0098	0.0192612	0.014699	sepsis	0.0017	0.12	5.89997e-09	TRUE	33.2318
rs38314	A	G	-0.012	-0.00749677	0.0142034	sepsis	0.0017	0.51	4.70002e-12	TRUE	49.827
rs3844598	G	A	0.0095	-0.0182465	0.0142228	sepsis	0.0017	0.19	3.79997e-08	TRUE	31.2284
rs3902951	G	T	0.0134	-0.00243625	0.0168631	sepsis	0.002	0.8	7.00003e-12	TRUE	44.89
rs3904244	A	T	0.0155	0.0030581	0.0204662	sepsis	0.0025	1	4.30002e-10	TRUE	38.44
rs391300	C	T	-0.0119	0.0141569	0.0148049	sepsis	0.0017	0.24	3.10027e-12	TRUE	49
rs3935648	G	C	-0.0125	-0.0191453	0.017042	sepsis	0.0022	0.28	6.80002e-09	TRUE	32.2831
rs3977755	T	C	-0.0135	0.00631198	0.0156885	sepsis	0.0019	0.630001	5.90065e-13	TRUE	50.4848
rs40067	A	G	-0.0266	-0.0228455	0.0189445	sepsis	0.0023	0.24	7.10068e-30	TRUE	133.754
rs4012234	G	T	0.0141	0.000618869	0.0144309	sepsis	0.0018	0.85	9.8992e-16	TRUE	61.3611
rs4072917	A	G	0.0115	0.0048575	0.0142718	sepsis	0.0018	0.68	6.89922e-11	TRUE	40.8179
rs4148155	G	A	-0.0188	-0.0252304	0.0223451	sepsis	0.0026	0.5	5.00035e-13	TRUE	52.284
rs4148866	T	C	0.0098	0.007418	0.0144383	sepsis	0.0018	0.719999	4e-08	TRUE	29.642
rs4237643	G	T	-0.0223	-0.0040095	0.0153434	sepsis	0.0019	0.66	4.30031e-33	TRUE	137.753
rs427943	C	A	0.017	0.0205142	0.0143333	sepsis	0.0017	0.2	7.29962e-23	TRUE	100
rs429343	G	A	-0.015	-0.00971514	0.0143881	sepsis	0.0017	0.450001	6.79986e-18	TRUE	77.8547
rs4307239	G	A	0.0115	-0.00335084	0.0142714	sepsis	0.0017	0.719999	3.90032e-11	TRUE	45.7612
rs4310573	T	C	0.0116	0.00326681	0.0170974	sepsis	0.0021	0.77	3.50002e-08	TRUE	30.5125
rs4358081	C	A	0.0097	-0.000997691	0.0142002	sepsis	0.0017	0.89	1.5e-08	TRUE	32.5571
rs4414033	A	G	0.0129	-0.0273141	0.0147694	sepsis	0.0018	0.0389996	1.39991e-12	TRUE	51.3611
rs4430672	C	T	-0.0127	-0.021818	0.0177969	sepsis	0.0022	0.22	3.89996e-09	TRUE	33.3244
rs4482463	A	C	-0.0331	0.00403069	0.0267067	sepsis	0.0033	0.719999	2.80027e-23	TRUE	100.607
rs4495304	C	T	-0.0194	0.0110298	0.0295163	sepsis	0.0033	0.99	5e-09	TRUE	34.5601
rs4516268	A	C	-0.0217	0.00418743	0.0180137	sepsis	0.0021	0.7	5.19996e-25	TRUE	106.778
rs4518345	A	G	-0.0117	-0.0142952	0.0157921	sepsis	0.0019	0.48	1e-09	TRUE	37.9197
rs4556997	A	C	0.0197	0.0355137	0.020728	sepsis	0.0024	0.0759994	6.90081e-17	TRUE	67.3767
rs4589691	G	C	0.0141	-0.0254488	0.0198464	sepsis	0.0024	0.18	4.70002e-09	TRUE	34.5156
rs4639527	G	A	0.0172	0.0179818	0.0153753	sepsis	0.0019	0.2	3.29989e-20	TRUE	81.9501
rs4653017	T	C	0.0122	-0.00648888	0.0152857	sepsis	0.0018	0.94	4.49987e-11	TRUE	45.9383
rs4660443	T	C	0.0164	0.0130489	0.0172971	sepsis	0.0021	0.59	6.79986e-15	TRUE	60.9887
rs4671328	G	T	-0.0219	0.0110847	0.0143852	sepsis	0.0017	0.47	2.19989e-36	TRUE	165.955
rs4722398	T	C	0.0158	-0.023122	0.0206405	sepsis	0.0025	0.18	3.59998e-10	TRUE	39.9424
rs4740619	C	T	-0.0186	0.00504595	0.0142673	sepsis	0.0016	0.68	2.29985e-30	TRUE	135.141
rs4757144	A	G	0.0169	-0.0157393	0.0144352	sepsis	0.0018	0.19	5.60015e-22	TRUE	88.1512
rs4783830	A	G	-0.0105	-0.00313096	0.0154374	sepsis	0.0019	0.79	2.39999e-08	TRUE	30.5402
rs4786903	G	A	0.0125	-0.00937328	0.0161214	sepsis	0.002	0.41	3.50002e-10	TRUE	39.0625
rs4800191	C	G	0.0103	0.017786	0.0148715	sepsis	0.0017	0.31	2.5e-09	TRUE	36.7093
rs4813619	T	G	-0.0108	0.00212747	0.0143107	sepsis	0.0018	1	2.30001e-09	TRUE	36
rs4818225	G	A	0.0117	0.00942614	0.0150358	sepsis	0.0018	0.51	2.30001e-10	TRUE	42.25
rs4820408	G	T	-0.0151	-0.0045223	0.0144651	sepsis	0.0017	0.85	2.09991e-19	TRUE	78.8962
rs4842491	T	C	0.0098	0.0216084	0.0157007	sepsis	0.0018	0.14	4e-08	TRUE	29.642
rs4851029	G	T	0.0121	-0.0020465	0.0142237	sepsis	0.0017	0.760001	1.69981e-12	TRUE	50.6609
rs4858193	C	T	-0.0129	0.023078	0.0159159	sepsis	0.0019	0.1	1.59993e-11	TRUE	46.097
rs486359	C	G	0.0112	0.00491814	0.0142487	sepsis	0.0017	0.83	1.59993e-11	FALSE	43.4048
rs4864201	C	T	-0.0141	0.0215731	0.014862	sepsis	0.0017	0.0870001	1.50003e-16	TRUE	68.7924
rs4880341	T	C	-0.0118	-0.0281045	0.0143762	sepsis	0.0017	0.0690001	1.10002e-11	TRUE	48.1799
rs4906908	G	T	0.0103	0.00953573	0.0141983	sepsis	0.0017	0.48	2.5e-09	TRUE	36.7093
rs491711	C	A	-0.0115	-0.0180732	0.0154002	sepsis	0.0019	0.29	1.09999e-09	TRUE	36.6343
rs4929923	C	T	0.0181	-0.0180276	0.0148183	sepsis	0.0017	0.24	7.19946e-27	TRUE	113.36
rs4936175	C	T	0.0122	-0.0130823	0.0142793	sepsis	0.0017	0.33	1.39991e-12	TRUE	51.5017
rs4937870	G	A	-0.0109	-0.0121481	0.0154671	sepsis	0.0019	0.54	8.79995e-09	TRUE	32.9114
rs4952843	G	A	-0.0131	0.00911678	0.0145234	sepsis	0.0018	0.56	6.79986e-14	TRUE	52.966
rs4954638	C	A	-0.0118	0.00446735	0.0165439	sepsis	0.002	0.91	2.90001e-09	TRUE	34.81
rs4968656	G	A	0.0116	0.0145597	0.0153745	sepsis	0.0019	0.41	8.19993e-10	TRUE	37.2742
rs4981693	A	G	0.0206	-0.000682145	0.0169589	sepsis	0.002	0.87	6.90081e-24	TRUE	106.09
rs4986044	T	C	-0.0164	-0.00560684	0.014269	sepsis	0.0016	0.42	3.29989e-23	TRUE	105.062
rs538579	C	G	0.0137	-0.00542761	0.0152947	sepsis	0.0019	0.59	1.29987e-13	TRUE	51.9917
rs543874	G	A	0.0475	0.0162911	0.0175768	sepsis	0.002	0.31	1.1995e-122	TRUE	564.062
rs559231	T	G	0.0135	0.0026011	0.0145887	sepsis	0.0018	0.93	2.39994e-14	TRUE	56.25
rs577525	C	T	0.0166	-0.00118876	0.0143041	sepsis	0.0017	0.73	9.70063e-22	TRUE	95.3495
rs592483	T	C	-0.0147	-0.0172995	0.0144247	sepsis	0.0017	0.17	1.99986e-18	TRUE	74.7716
rs6011457	A	T	-0.0116	-0.00322715	0.0142024	sepsis	0.0017	0.760001	2.70023e-11	FALSE	46.5606
rs6050446	G	A	0.0343	0.0434296	0.0402545	sepsis	0.0047	0.31	4.40048e-13	TRUE	53.2589
rs6235	G	C	0.0175	0.00166808	0.0160098	sepsis	0.0019	0.99	1.50003e-19	TRUE	84.8338
rs6265	T	C	-0.0412	0.00753975	0.0181408	sepsis	0.0021	0.83	1e-86	TRUE	384.907
rs6443750	C	T	0.0148	0.00178603	0.0180059	sepsis	0.0021	0.81	3.19963e-12	TRUE	49.6689
rs6448587	C	A	-0.0167	-0.0205492	0.0188036	sepsis	0.0023	0.25	2.29985e-13	TRUE	52.7202
rs645040	T	G	0.0171	-0.00106203	0.0169274	sepsis	0.002	0.85	2.49977e-18	TRUE	73.1025
rs6461115	G	A	-0.0144	-0.000106496	0.017082	sepsis	0.0019	0.85	1.20005e-13	TRUE	57.4404
rs6471941	A	G	0.0156	0.0182174	0.0190181	sepsis	0.0021	0.28	3.10027e-13	TRUE	55.1837
rs6500208	A	G	0.014	0.0282258	0.0175987	sepsis	0.002	0.1	4.10015e-12	TRUE	49
rs6512302	C	G	0.0142	-0.00231782	0.0163041	sepsis	0.002	0.88	2.09991e-12	TRUE	50.41
rs6545714	A	G	-0.0191	-0.0341206	0.0145217	sepsis	0.0017	0.01	9.09913e-31	TRUE	126.232
rs6556301	T	G	-0.0111	0.0239171	0.0148019	sepsis	0.0018	0.061	4.09996e-10	TRUE	38.0278
rs6561943	T	C	0.0119	0.0279637	0.0162611	sepsis	0.0019	0.0669993	4.20001e-10	TRUE	39.2271
rs657452	G	A	-0.0188	0.0298098	0.0145958	sepsis	0.0017	0.0479999	7.19946e-29	TRUE	122.298
rs6587552	G	A	-0.0173	0.00645709	0.016832	sepsis	0.002	0.56	1.59993e-17	TRUE	74.8225
rs6591407	A	C	-0.0118	0.00446196	0.0183368	sepsis	0.0021	0.88	1.89998e-08	TRUE	31.5737
rs6593688	G	A	0.0137	0.00015045	0.0145951	sepsis	0.0018	0.85	8.60003e-15	TRUE	57.929
rs6595205	G	C	-0.0114	-0.0175581	0.0142287	sepsis	0.0016	0.33	1.99986e-12	FALSE	50.7656
rs663129	A	G	0.0545	0.00467021	0.016759	sepsis	0.0019	0.99	1.59956e-178	TRUE	822.784
rs6673081	C	T	-0.01	0.0015256	0.0143939	sepsis	0.0018	0.9	1.79999e-08	TRUE	30.8642
rs6692586	G	A	-0.0192	-0.0155236	0.0190653	sepsis	0.0023	0.44	1.10002e-16	TRUE	69.6862
rs6712	C	G	0.0138	-0.0109085	0.0209565	sepsis	0.0025	0.5	4.39997e-08	TRUE	30.4704
rs6764533	A	G	0.0116	0.0198612	0.0148048	sepsis	0.0018	0.28	1.40001e-10	TRUE	41.5309
rs6772756	G	A	-0.0104	0.00254835	0.0151711	sepsis	0.0019	0.98	4e-08	TRUE	29.9612
rs6785245	C	T	0.0132	0.00408147	0.0144757	sepsis	0.0017	0.780001	4.00037e-14	TRUE	60.2907
rs6804842	G	A	0.0156	-0.0175433	0.0143875	sepsis	0.0017	0.16	3.59998e-21	TRUE	84.2076
rs6815910	A	T	-0.0128	-0.00119163	0.0142845	sepsis	0.0017	0.87	1.39991e-13	FALSE	56.692
rs6841761	T	G	-0.0131	-0.0331199	0.0142436	sepsis	0.0016	0.0280001	6.4003e-16	TRUE	67.0352
rs685870	C	T	0.012	-0.0219215	0.0155216	sepsis	0.0019	0.11	2.39999e-10	TRUE	39.8892
rs6985109	A	G	-0.0177	-0.0321645	0.0142408	sepsis	0.0017	0.0589997	1.50003e-26	TRUE	108.405
rs7024334	G	T	-0.0138	-0.00215849	0.0170989	sepsis	0.002	0.780001	3.10027e-12	TRUE	47.61
rs7025938	G	C	0.0166	0.0183331	0.0152365	sepsis	0.0019	0.33	3.69999e-19	TRUE	76.3324
rs7037266	A	C	-0.0112	0.0254465	0.0147529	sepsis	0.0018	0.0700003	3.50002e-10	TRUE	38.716
rs705217	G	T	-0.0102	0.0180395	0.0147491	sepsis	0.0018	0.16	9.29994e-09	TRUE	32.1111
rs705704	A	G	-0.0131	-0.0191879	0.0149639	sepsis	0.0018	0.23	1.9002e-13	TRUE	52.966
rs7084454	A	G	0.0193	0.0280627	0.0151835	sepsis	0.0019	0.14	4.00037e-25	TRUE	103.183
rs709400	G	A	-0.015	-0.0210643	0.0146803	sepsis	0.0017	0.0759994	4.60045e-19	TRUE	77.8547
rs7102454	C	T	0.0158	0.0464442	0.0147778	sepsis	0.0018	0.00109999	2.39994e-18	TRUE	77.0494
rs7117238	A	G	-0.0131	0.0045597	0.0192659	sepsis	0.0022	0.709999	2.5e-09	TRUE	35.4566
rs7124681	A	C	0.0263	-0.00417318	0.0144011	sepsis	0.0016	0.97	3.19963e-58	TRUE	270.191
rs7138803	A	G	0.03	0.00542062	0.0146929	sepsis	0.0017	0.74	2.29985e-71	TRUE	311.419
rs7144011	T	G	0.0282	-0.0180068	0.0171153	sepsis	0.002	0.47	5.19996e-47	TRUE	198.81
rs7148846	G	T	0.0124	0.00304874	0.018072	sepsis	0.0022	0.75	2.19999e-08	TRUE	31.7686
rs7172627	G	A	0.0117	0.0091667	0.0142489	sepsis	0.0017	0.47	1.10002e-11	TRUE	47.3668
rs7181498	C	T	-0.0163	0.0266752	0.0148588	sepsis	0.0018	0.0690001	1e-19	TRUE	82.0031
rs7196720	C	T	-0.0129	0.0189735	0.0142016	sepsis	0.0017	0.18	7.29962e-14	TRUE	57.5813
rs7206608	G	C	0.0132	0.000689025	0.0152022	sepsis	0.0019	0.64	1.29987e-12	TRUE	48.2659
rs7222349	A	G	0.0115	-0.000593489	0.0149487	sepsis	0.0018	0.95	3.29997e-10	TRUE	40.8179
rs7239575	C	T	-0.0202	-0.0335785	0.01419	sepsis	0.0017	0.0280001	7.39946e-32	TRUE	141.19
rs7318817	T	C	-0.0155	0.0378527	0.0146495	sepsis	0.0018	0.00269998	2.70023e-18	TRUE	74.1512
rs7334078	C	T	-0.0121	-0.0031974	0.0157703	sepsis	0.0019	0.8	2.19999e-10	TRUE	40.5568
rs7358465	T	C	0.0103	-0.000573199	0.0152386	sepsis	0.0019	0.81	2.99999e-08	TRUE	29.3878
rs7488867	T	C	-0.0204	-0.0146919	0.0162978	sepsis	0.002	0.37	8.4004e-24	TRUE	104.04
rs7498665	G	A	0.0271	-0.000592408	0.0144989	sepsis	0.0017	0.97	5.60015e-60	TRUE	254.121
rs7519259	A	G	0.0125	0.0201416	0.0142835	sepsis	0.0017	0.14	3.80014e-13	TRUE	54.0657
rs7535528	A	G	-0.0152	0.0364107	0.0147634	sepsis	0.0018	0.016	1.39991e-16	TRUE	71.3086
rs754635	G	C	0.0198	0.000245009	0.0223628	sepsis	0.0027	0.780001	2.19989e-13	TRUE	53.7778
rs7550711	T	C	0.0649	0.0272687	0.0447689	sepsis	0.005	0.69	3.19963e-38	TRUE	168.48
rs7551507	T	C	-0.0184	-0.0550434	0.014309	sepsis	0.0016	0.000189998	9.30037e-30	TRUE	132.25
rs7557796	C	T	-0.016	-0.00335978	0.0148552	sepsis	0.0018	0.61	2.29985e-19	TRUE	79.0123
rs756717	A	G	-0.0148	0.0213525	0.0146674	sepsis	0.0017	0.1	5.40008e-18	TRUE	75.7924
rs7599312	A	G	-0.0186	-0.0139637	0.0161755	sepsis	0.0019	0.34	6.90081e-24	TRUE	95.8338
rs7615297	G	C	-0.0149	-0.0226487	0.0198603	sepsis	0.0024	0.25	5.69994e-10	TRUE	38.5434
rs7626079	T	C	0.011	-0.00437613	0.0149872	sepsis	0.0018	0.95	1.6e-09	TRUE	37.3457
rs7637852	G	A	-0.0139	-0.00918847	0.0155469	sepsis	0.0019	0.58	1.69981e-13	TRUE	53.5208
rs7640424	T	C	-0.0136	-0.0180853	0.0153664	sepsis	0.0018	0.35	2.29985e-14	TRUE	57.0864
rs765875	T	C	-0.0121	0.00318364	0.0141948	sepsis	0.0017	0.58	2.99985e-12	TRUE	50.6609
rs7683836	A	G	-0.0114	-0.0138815	0.0143248	sepsis	0.0017	0.42	6.29941e-11	TRUE	44.9689
rs7685048	T	C	-0.0101	-0.0046384	0.0142346	sepsis	0.0017	0.780001	4.09996e-09	TRUE	35.2976
rs768840	A	G	0.0114	0.00286744	0.0144011	sepsis	0.0018	0.87	2e-10	TRUE	40.1111
rs769449	A	G	-0.0254	0.013368	0.0214422	sepsis	0.0027	0.42	2.29985e-20	TRUE	88.4993
rs7694732	G	A	-0.0099	0.0194502	0.0142949	sepsis	0.0017	0.16	8.70001e-09	TRUE	33.9135
rs7703576	C	T	0.0103	0.020618	0.0155709	sepsis	0.0019	0.14	4.79999e-08	TRUE	29.3878
rs7704281	A	G	0.0271	-0.0160239	0.0363629	sepsis	0.0041	0.47	6.4998e-11	TRUE	43.6889
rs7715256	T	G	-0.0166	0.00577925	0.0143294	sepsis	0.0016	0.649999	2.19989e-24	TRUE	107.641
rs7724675	A	G	-0.0119	-0.0347749	0.0172129	sepsis	0.0021	0.021	9.49992e-09	TRUE	32.1111
rs7730004	T	C	0.0148	0.000922156	0.0151975	sepsis	0.0018	0.82	9.09913e-16	TRUE	67.6049
rs7730898	A	G	0.0168	0.0193845	0.0159691	sepsis	0.0018	0.25	4.49987e-20	TRUE	87.1111
rs774246	G	A	0.0153	-0.00660047	0.0201352	sepsis	0.0025	0.85	5.39995e-10	TRUE	37.4544
rs7761673	A	T	-0.0126	0.00593685	0.017173	sepsis	0.0021	0.66	1.89998e-09	TRUE	36
rs7780752	C	T	0.0139	0.00958844	0.0147572	sepsis	0.0018	0.5	1e-14	TRUE	59.6327
rs7788008	A	G	-0.0157	-0.0244687	0.0143086	sepsis	0.0017	0.1	1.10002e-19	TRUE	85.2907
rs7811342	C	T	-0.0197	0.00113669	0.0237826	sepsis	0.0029	0.94	1.10002e-11	TRUE	46.1463
rs7819514	A	G	-0.0107	0.0340953	0.015069	sepsis	0.0018	0.0129999	5.69994e-09	TRUE	35.3364
rs7826312	C	T	0.0104	0.0018854	0.0145191	sepsis	0.0017	0.8	4.90004e-10	TRUE	37.4256
rs7844647	C	T	-0.0123	-0.0258879	0.0161013	sepsis	0.0018	0.18	2.80027e-11	TRUE	46.6944
rs7869771	C	A	-0.014	0.00490882	0.015784	sepsis	0.0019	0.48	4.90004e-13	TRUE	54.2936
rs7871866	C	G	0.0187	0.00547096	0.0197714	sepsis	0.0024	0.9	2.29985e-14	TRUE	60.7101
rs7899106	G	A	0.0331	0.0345758	0.032654	sepsis	0.0037	0.46	1e-18	TRUE	80.0299
rs7903146	T	C	-0.0181	-0.0139325	0.015616	sepsis	0.0018	0.37	1.29987e-23	TRUE	101.114
rs7925214	T	C	0.0147	0.00258052	0.0143268	sepsis	0.0018	0.92	4.40048e-17	TRUE	66.6944
rs7970953	A	G	0.0135	-0.0201046	0.0157929	sepsis	0.0018	0.13	9.79941e-14	TRUE	56.25
rs7983065	T	C	-0.0148	-0.00669621	0.0142423	sepsis	0.0017	0.73	8.9002e-18	TRUE	75.7924
rs7998796	G	A	0.0105	0.000211133	0.0150452	sepsis	0.0018	0.780001	1.09999e-08	TRUE	34.0278
rs8027205	G	C	-0.0108	0.0209158	0.014655	sepsis	0.0018	0.23	1.40001e-09	TRUE	36
rs8036040	A	C	0.0109	0.00362562	0.0142044	sepsis	0.0017	0.83	2.69998e-10	TRUE	41.1107
rs8047395	A	G	0.0642	0.0136729	0.0142265	sepsis	0.0017	0.44	1e-200	TRUE	1426.17
rs806600	G	A	-0.0095	-0.00302142	0.0141972	sepsis	0.0017	0.79	3.29997e-08	TRUE	31.2284
rs8071182	A	G	0.0133	-0.00892455	0.0188376	sepsis	0.0022	0.57	2.1e-09	TRUE	36.5475
rs8090983	G	A	0.0118	-0.00958719	0.0151411	sepsis	0.0018	0.719999	2e-10	TRUE	42.9753
rs8097672	T	A	0.02	0.0187231	0.0202353	sepsis	0.0025	0.28	8.4004e-16	TRUE	64
rs8097783	A	G	-0.0389	-0.021822	0.0272828	sepsis	0.0031	0.35	7.19946e-36	TRUE	157.462
rs8123881	G	A	0.0196	0.0274223	0.0210712	sepsis	0.0024	0.0909997	4.40048e-16	TRUE	66.6944
rs8181823	C	A	0.0127	-0.00574854	0.0166465	sepsis	0.002	0.630001	4.09996e-10	TRUE	40.3225
rs818524	C	T	0.0106	-0.0140661	0.0154398	sepsis	0.0019	0.34	3.40001e-08	TRUE	31.1247
rs8192675	C	T	0.0152	0.0238958	0.015639	sepsis	0.0018	0.14	1.39991e-17	TRUE	71.3086
rs825688	T	C	-0.0095	0.000669145	0.0143131	sepsis	0.0017	0.94	4.70002e-08	TRUE	31.2284
rs845084	A	G	0.014	-0.0238969	0.0162738	sepsis	0.002	0.1	1.29987e-12	TRUE	49
rs852056	C	T	-0.0128	-0.0285537	0.0165544	sepsis	0.002	0.0569994	1.79999e-10	TRUE	40.96
rs865809	G	A	-0.0127	0.014478	0.01692	sepsis	0.002	0.43	5.39995e-10	TRUE	40.3225
rs872281	T	C	-0.0151	0.0235777	0.0187645	sepsis	0.0023	0.2	4.70002e-11	TRUE	43.1021
rs876605	G	A	-0.0108	-0.00665421	0.0161622	sepsis	0.002	0.89	3.40001e-08	TRUE	29.16
rs879620	T	C	0.0231	0.035083	0.0146143	sepsis	0.0018	0.0129999	5.30029e-38	TRUE	164.694
rs889398	T	C	-0.0196	-0.0229909	0.0144723	sepsis	0.0016	0.0580003	1.29987e-32	TRUE	150.062
rs895330	G	C	-0.0201	-0.0376844	0.0180281	sepsis	0.0023	0.00809991	5.50047e-19	TRUE	76.3724
rs901630	T	C	-0.0146	-0.00237715	0.0145322	sepsis	0.0017	0.92	1.9002e-18	TRUE	73.7578
rs902695	A	G	-0.0103	0.0105171	0.0142739	sepsis	0.0017	0.36	2.19999e-09	TRUE	36.7093
rs9294260	A	G	0.0147	0.00405862	0.0142857	sepsis	0.0016	0.67	1.80011e-19	TRUE	84.4102
rs9300422	G	A	-0.0103	-0.00413012	0.0151806	sepsis	0.0018	0.67	4e-09	TRUE	32.7438
rs930295	C	A	-0.0211	-0.0159389	0.0192236	sepsis	0.0023	0.56	1e-19	TRUE	84.1607
rs9304665	A	T	0.0229	0.030752	0.0167275	sepsis	0.002	0.0870001	2.90001e-29	TRUE	131.102
rs934224	T	C	0.0107	0.0076016	0.0162622	sepsis	0.002	0.59	4.70002e-08	TRUE	28.6225
rs9362662	G	A	-0.0112	0.00310268	0.014248	sepsis	0.0017	0.82	1.2e-10	TRUE	43.4048
rs9367368	C	T	-0.0121	0.0123581	0.0155998	sepsis	0.0018	0.53	1e-11	TRUE	45.1883
rs9370261	T	C	0.0231	0.0144569	0.0341214	sepsis	0.0042	0.74	3.40001e-08	TRUE	30.25
rs9375702	T	C	-0.0115	-0.0146701	0.0153652	sepsis	0.0019	0.450001	7.90005e-10	TRUE	36.6343
rs9379827	A	C	-0.0132	0.0185247	0.0169714	sepsis	0.0019	0.29	6.89922e-12	TRUE	48.2659
rs9408882	A	G	-0.0093	0.0167606	0.0142559	sepsis	0.0016	0.15	1.29999e-08	TRUE	33.7852
rs946824	C	T	-0.0206	-0.0243954	0.0211184	sepsis	0.0026	0.24	1.10002e-15	TRUE	62.7751
rs947612	A	G	-0.0116	0.00923694	0.0164192	sepsis	0.002	0.59	5.60003e-09	TRUE	33.64
rs9478671	G	A	0.012	0.0224463	0.0174434	sepsis	0.0021	0.1	1.7e-08	TRUE	32.6531
rs9522285	A	G	0.0127	0.014267	0.0144114	sepsis	0.0017	0.35	2.49977e-13	TRUE	55.8097
rs9538162	C	T	-0.0156	-0.0198795	0.0143841	sepsis	0.0018	0.2	4.79954e-19	TRUE	75.1111
rs9547153	G	A	0.0098	-0.00698446	0.0148387	sepsis	0.0017	0.62	8.70001e-09	TRUE	33.2318
rs9571687	A	C	-0.0129	-0.000511177	0.0151212	sepsis	0.0018	0.97	2.80027e-12	TRUE	51.3611
rs9615905	T	C	0.011	0.000780651	0.0142383	sepsis	0.0017	0.79	2.69998e-10	TRUE	41.8685
rs962273	C	T	0.0137	0.0123041	0.0154012	sepsis	0.0019	0.760001	2.60016e-13	TRUE	51.9917
rs9650755	G	A	0.0154	0.0021053	0.0161229	sepsis	0.002	0.9	2.80027e-15	TRUE	59.29
rs9688431	C	T	-0.0231	0.0011812	0.0302702	sepsis	0.0035	0.81	2.39994e-11	TRUE	43.56
rs977747	G	T	-0.0169	-0.00724632	0.0144108	sepsis	0.0017	0.36	1.29987e-24	TRUE	98.827
rs9783858	T	C	0.0091	-0.00509718	0.0142715	sepsis	0.0017	0.69	3.29997e-08	TRUE	28.654
rs9806742	A	G	0.0208	0.00221543	0.0211934	sepsis	0.0026	0.67	1.39991e-15	TRUE	64
rs9816226	T	A	0.0323	-0.00331029	0.0183064	sepsis	0.0021	0.630001	1.59993e-52	TRUE	236.574
rs9845966	G	T	-0.0105	0.00886288	0.014255	sepsis	0.0017	0.55	2.5e-10	TRUE	38.1488
rs987237	G	A	0.0409	-0.00186175	0.0184819	sepsis	0.0021	0.82	9.30037e-84	TRUE	379.322
rs9926784	C	T	-0.0258	0.004896	0.0182804	sepsis	0.0021	0.54	9.8992e-35	TRUE	150.939
rs9927848	A	C	-0.0122	-0.0218628	0.0160893	sepsis	0.002	0.1	6.4e-10	TRUE	37.21
rs9951619	G	T	0.0156	-0.000557453	0.0168964	sepsis	0.002	0.95	1.39991e-15	TRUE	60.84
rs998732	G	A	-0.0171	-0.0322321	0.0193136	sepsis	0.0022	0.11	1.99986e-14	TRUE	60.4153
rs9989141	T	C	0.0162	0.0227973	0.014745	sepsis	0.0017	0.16	3.59998e-21	TRUE	90.8097
rs999889	A	G	-0.0108	0.00904057	0.0157705	sepsis	0.0019	0.709999	1.40001e-08	TRUE	32.3102
