# Supplementary material for: Exploring the Causality Between Body Mass Index and Sepsis: A Two-Sample Mendelian Randomization Study
Source: Int J Public Health. 2023 May 2;68:1605548. doi: 10.3389/ijph.2023.1605548 (PMC10186272; doi:10.3389/ijph.2023.1605548)
Supplement: Supplementary file 5 [file Table1.XLSX]

## Sheet: Sheet1
Traits	Data sources	Year	SNPs	Sample size (cases/controls)	Ancestry	Sex
body mass index	GIANT	2018	2336260	681275	European	Males and Females
sepsis	IEU Open	2020	12321875	462918（10154/454764）	European	Males and Females
Streptococcal septicaemia	FinnGen	2021	16380403	NA（1090/197660）	European	Males and Females
Puerperal sepsis	FinnGen	2021	16379757	NA（2286/119155）	European	Males and Females
